# Supplementary material for: Tuning Size and Properties of Zinc Ascorbate Metal-Organic Framework via Acid Modulation
Source: Molecules. 2022 Dec 28;28(1):253. doi: 10.3390/molecules28010253 (PMC9822160; doi:10.3390/molecules28010253)
Supplement: Supplementary file 1 [file molecules-28-00253-s001.zip]

Archive with 1 entries (1 files):
- molecules-2097098-supplementary.pdf
